# Supplementary material for: Power transformer online monitoring and state assessment method based on 2DCNN-BiLSTM multi-source feature fusion
Source: PLoS One. 2026 Apr 20;21(4):e0345949. doi: 10.1371/journal.pone.0345949 (PMC13094962; doi:10.1371/journal.pone.0345949)
Supplement: S1 Data — (XLSX) [file pone.0345949.s001.xlsx]

## Sheet: sheet1
N2	乙烷	乙炔	H2O	CO	C2H2	H2	CO2	总烃	CH4	O2	总可燃
8342.27	3.83	0	0	387.71	1.8	59.7	1668.97	27.41	21.78	2246	474.82
8273.59	3.73	0	0	385.64	1.99	61.11	1658.88	27.5	21.78	2227.5	474.25
8126.41	3.75	0	0	393.21	1.99	58.8	1635.68	27.35	21.61	2187.88	479.36
8376.61	3.84	0	0	384.27	1.9	60.31	1655.85	26.93	21.19	2255.24	471.51
8312.83	3.79	0	0	390	1.83	59.7	1657.87	26.81	21.19	2238.07	476.51
8239.25	3.62	0	0	388.17	1.88	59.16	1653.84	26.28	20.78	2218.26	473.61
8018.49	3.8	0	0	379.45	1.79	59.41	1716.37	27.14	21.55	2158.82	466
8303.02	3.66	0	0	392.99	1.99	61.33	1652.83	27.67	22.02	2235.43	481.99
8190.19	3.86	0	0	373.94	1.9	59.01	1645.77	27.02	21.26	2205.05	459.97
8317.74	3.85	0	0	379.22	1.99	60.1	1713.35	26.86	21.02	2239.39	466.18
8008.68	3.83	0	0	384.04	1.96	59.27	1687.12	26.82	21.03	2156.18	470.13
8101.88	3.8	0	0	390.46	1.81	60.64	1687.12	27.13	21.52	2181.28	478.23
8298.12	3.64	0	0	380.59	1.92	59.56	1683.09	26.65	21.09	2234.11	466.8
8111.7	3.73	0	0	386.1	1.81	60.86	1673	27.46	21.92	2183.92	474.42
8263.78	3.82	0	0	386.79	1.91	59.23	1632.66	27.33	21.6	2224.86	473.35
8253.96	3.61	0	0	386.1	1.77	58.8	1709.31	27.32	21.94	2222.22	472.22
8072.45	3.68	0	0	384.73	1.91	59.66	1638.71	27.37	21.78	2173.35	471.76
8062.64	3.66	0	0	381.74	1.92	61.54	1663.92	26.65	21.07	2170.71	469.93
8445.29	3.65	0	0	375.78	1.82	60.06	1704.27	27.32	21.85	2273.73	463.16
8219.62	3.83	0	0	392.99	1.94	61.61	1645.77	26.61	20.84	2212.98	481.21
8101.88	3.8	0	0	384.27	1.99	60.64	1671.99	27.34	21.55	2181.28	472.25
8219.62	3.75	0	0	378.53	1.96	59.81	1728.48	27.39	21.68	2212.98	465.73
8371.7	3.82	0	0	382.66	1.8	61.9	1722.42	26.5	20.88	2253.92	471.06
8244.15	3.7	0	0	392.07	1.82	59.2	1700.23	27.21	21.69	2219.58	478.48
8278.49	3.82	0	0	377.61	1.78	61.07	1679.05	27.25	21.65	2228.82	465.93
8273.59	3.79	0	0	389.54	1.96	60.93	1631.65	27.68	21.93	2227.5	478.15
8283.4	3.78	0	0	381.51	1.92	58.47	1650.81	27	21.3	2230.15	466.98
8008.68	3.84	0	0	374.86	1.84	61.9	1728.48	26.64	20.96	2156.18	463.4
8043.02	3.61	0	0	392.07	1.76	59.56	1631.65	26.76	21.39	2165.43	478.39
8298.12	3.72	0	0	377.38	1.97	59.16	1639.72	27.31	21.62	2234.11	463.85
8366.8	3.55	0	0	385.18	1.85	61.14	1667.96	26.68	21.28	2252.6	473
8150.94	3.76	0	0	374.86	1.87	60.82	1699.23	27.07	21.44	2194.48	462.75
8312.83	3.85	0	0	372.1	1.84	61.18	1631.65	27.43	21.74	2238.07	460.71
8435.48	3.54	0	0	382.66	1.87	58.94	1675.02	26.83	21.42	2271.09	468.43
8376.61	3.65	0	0	386.33	1.84	61.76	1638.71	26.86	21.37	2255.24	474.95
8052.83	3.87	0	0	382.89	1.97	61.69	1726.46	27.72	21.88	2168.07	472.3
8249.06	3.61	0	0	373.94	1.9	60.28	1644.76	26.52	21.01	2220.9	460.74
8224.53	3.82	0	0	386.79	1.88	59.81	1670.98	26.71	21.01	2214.3	473.31
8396.23	3.57	0	0	382.89	2	59.34	1716.37	26.6	21.03	2260.52	468.83
7993.96	3.58	0	0	388.17	1.87	60.75	1689.14	27.14	21.69	2152.22	476.06
8371.7	3.82	0	0	379.22	1.85	59.34	1700.23	27.23	21.56	2253.92	465.79
8244.15	3.72	0	0	393.21	1.91	59.63	1698.22	26.47	20.84	2219.58	479.31
8263.78	3.58	0	0	385.41	1.9	58.58	1674.01	26.3	20.82	2224.86	470.29
8150.94	3.74	0	0	378.76	1.78	59.41	1683.09	26.9	21.38	2194.48	465.07
8219.62	3.74	0	0	372.1	1.97	59.23	1721.42	26.94	21.23	2212.98	458.27
7979.24	3.75	0	0	382.2	1.8	59.74	1669.97	27.49	21.94	2148.26	469.43
8278.49	3.55	0	0	381.74	1.98	60.53	1717.38	26.72	21.19	2228.82	468.99
8170.57	3.75	0	0	381.51	1.91	59.41	1678.04	26.77	21.11	2199.77	467.69
8106.79	3.7	0	0	380.82	1.87	61.65	1694.18	27.25	21.68	2182.6	469.72
8253.96	3.89	0	0	393.21	1.96	59.23	1666.95	27.64	21.79	2222.22	480.08
8307.93	3.54	0	0	382.43	1.95	60.06	1632.66	26.93	21.44	2236.75	469.42
7969.43	3.82	0	0	384.27	1.86	58.62	1730.49	27.14	21.46	2145.62	470.03
8043.02	3.79	0	0	375.78	1.94	61.18	1639.72	27.49	21.76	2165.43	464.45
8028.3	3.78	0	0	379.22	1.79	60.89	1710.32	26.91	21.34	2161.46	467.02
8013.58	3.66	0	0	376.92	1.98	58.47	1667.96	27.55	21.91	2157.5	462.94
8209.81	3.72	0	0	380.13	1.95	58.51	1643.75	26.99	21.32	2210.33	465.63
8376.61	3.73	0	0	376	1.85	59.85	1705.28	27.51	21.93	2255.24	463.36
8376.61	3.77	0	0	372.56	1.83	58.47	1700.23	26.72	21.12	2255.24	457.75
8288.3	3.68	0	0	377.15	1.86	59.23	1697.21	27.48	21.94	2231.47	463.86
8288.3	3.76	0	0	388.62	1.79	61.33	1636.69	27.06	21.51	2231.47	477.01
8371.7	3.83	0	0	383.81	1.81	61.61	1642.74	26.74	21.1	2253.92	472.16
8386.42	3.62	0	0	390.69	1.8	59.3	1666.95	27.4	21.98	2257.88	477.39
8057.73	3.66	0	0	387.02	1.83	61.83	1647.78	26.72	21.23	2169.39	475.57
8013.58	3.71	0	0	374.17	1.93	58.65	1680.06	26.97	21.33	2157.5	459.79
8175.47	3.55	0	0	379.22	1.83	59.16	1678.04	27.2	21.82	2201.09	465.58
8072.45	3.74	0	0	393.21	1.78	60.49	1724.44	27.08	21.56	2173.35	480.78
8052.83	3.9	0	0	388.4	1.88	58.91	1665.94	27.4	21.62	2168.07	474.71
8253.96	3.64	0	0	379.22	1.98	60.31	1705.28	26.65	21.03	2222.22	466.18
8312.83	3.75	0	0	374.86	1.78	60.96	1663.92	27.44	21.91	2238.07	463.26
8219.62	3.87	0	0	373.25	1.96	61.98	1655.85	27.81	21.98	2212.98	463.04
8195.09	3.55	0	0	390.69	1.91	58.4	1683.09	26.39	20.93	2206.37	475.48
8307.93	3.76	0	0	377.38	1.85	60.42	1720.41	27.09	21.48	2236.75	464.89
8195.09	3.89	0	0	387.02	1.96	60.46	1699.23	27.06	21.21	2206.37	474.54
8057.73	3.81	0	0	391.84	1.96	61.87	1656.86	27.57	21.8	2169.39	481.28
8077.36	3.87	0	0	378.3	1.93	59.56	1665.94	26.97	21.17	2174.67	464.83
8244.15	3.81	0	0	379.91	1.96	61.29	1689.14	27.42	21.65	2219.58	468.62
8106.79	3.64	0	0	391.38	1.89	60.89	1722.42	27.06	21.53	2182.6	479.33
8121.51	3.57	0	0	380.37	1.88	59.12	1637.7	27.09	21.64	2186.56	466.58
8043.02	3.64	0	0	386.33	1.77	59.48	1709.31	26.21	20.8	2165.43	472.02
8190.19	3.72	0	0	380.82	1.92	61.58	1670.98	26.94	21.3	2205.05	469.34
8150.94	3.72	0	0	376.92	1.92	61.65	1658.88	26.55	20.91	2194.48	465.12
8180.38	3.79	0	0	387.48	1.93	59.99	1715.36	26.72	21	2202.41	474.19
8204.91	3.71	0	0	389.77	1.95	58.87	1695.19	26.99	21.33	2209.01	475.63
8322.64	3.89	0	0	387.48	1.88	61.94	1647.78	27.62	21.85	2240.71	477.04
8352.08	3.61	0	0	378.99	1.81	61.22	1723.43	26.47	21.05	2248.64	466.68
8440.38	3.86	0	0	378.3	1.79	58.98	1715.36	27.04	21.39	2272.41	464.32
8273.59	3.73	0	0	385.18	1.81	59.48	1709.31	26.38	20.84	2227.5	471.04
8406.04	3.64	0	0	380.82	1.87	61.72	1647.78	26.4	20.89	2263.17	468.94
8283.4	3.56	0	0	381.05	1.82	59.81	1673	26.13	20.75	2230.15	466.99
8175.47	3.77	0	0	384.73	1.94	61.76	1728.48	27.03	21.32	2201.09	473.52
8283.4	3.74	0	0	387.94	1.78	61	1689.14	27.25	21.73	2230.15	476.19
7984.15	3.82	0	0	390.46	1.96	59.63	1696.2	27.13	21.35	2149.58	477.22
8033.2	3.79	0	0	390.23	1.99	60.96	1711.33	27.08	21.3	2162.79	478.27
8033.2	3.56	0	0	371.19	1.86	59.3	1632.66	27.11	21.69	2162.79	457.6
8136.23	3.87	0	0	389.31	2	60.42	1692.17	26.71	20.84	2190.52	476.44
8244.15	3.87	0	0	389.77	1.92	59.99	1718.39	26.94	21.15	2219.58	476.7
7974.33	3.73	0	0	386.56	1.91	61.9	1703.26	26.61	20.97	2146.94	475.07
8214.72	3.67	0	0	372.33	1.98	59.52	1724.44	27.41	21.76	2211.65	459.26
8033.2	3.9	0	0	376	1.82	60.49	1715.36	27.16	21.44	2162.79	463.65
8018.49	3.86	0	0	385.87	1.88	60.6	1714.36	27.38	21.64	2158.82	473.85
8052.83	3.6	0	0	392.07	1.99	59.99	1645.77	26.91	21.32	2168.07	478.97
8298.12	3.6	0	0	371.42	1.84	61.18	1678.04	27.04	21.6	2234.11	459.64
